# Supplementary material for: Activation of S1PR2 on macrophages and the hepatocyte S1PR2/RhoA/ROCK1/MLC2 pathway in vanishing bile duct syndrome
Source: PLoS One. 2025 Jan 24;20(1):e0317568. doi: 10.1371/journal.pone.0317568 (PMC11760576; doi:10.1371/journal.pone.0317568)
Supplement: S1 Table — (XLSX) [file pone.0317568.s001.xlsx]

## Sheet: Sheet1
	S1 Table. Patient Demographics
	Case No.	Age at transplantation	Original diseases that caused transplantation	Causes of dutopenia after transplantation	LT/HSCT	Time of tissue sampling after transplantation	Procedure for tissue sampling	Outcome (time after transplantation)
	1	40s	chronic myeloid leukemia	GVHD	HSCT	1 yr	biopsy	alive, 8 yr
	2	20s	aplastic anemia	GVHD	HSCT	7 yr	biopsy	alive, 21 yo
	3	60s	myelodysplastic syndrome	GVHD	HSCT	4 mo	biopsy	alive, 3 yr
	4	10s	chronic myeloid leukemia	GVHD	HSCT	7 mo	biopsy	dead, 1 yr
	5	40s	acute lymphoblastic leukemia	GVHD	HSCT	8 mo	biopsy	alive, 7 yr
	6	60s	follicular lymphoma	GVHD	HSCT	2 yr 8 mo	biopsy	alive, 8 yr
	7	60s	myelodysplastic syndrome	GVHD	HSCT	1 yr 1 mo	biopsy	alive, 6 yr
	8	40s	myelodysplastic syndrome	GVHD	HSCT	4 mo	biopsy	alive, 5 yr
	9	60s	liver cirrhosis, HCV, HCC	Chronic rejection	LT	5 mo	biopsy	alive, 16 yr
	10	60s	liver cirrhosis, HCV, HCC	Chronic rejection	LT	2 yo 11 mo	biopsy	dead, 3 yr
	11	40s	primary biliary cholangitis	AMR, ABO-I	LT	1 yr 5 mo	biopsy	dead, 5 yr 9 mo
	12	10s	fulminant hepatic failure	AMR, ABO-I	LT	1 yr 7 mo	explanted liver	ReTx
	13	60s	non-alcoholic steatohepatitis, HCV	AMR, DSA+	LT	2 mo	biopsy	dead, 3 mo
	14	40s	primary biliary cholangitis	AMR, DSA+	LT	34 d	biopsy	alive, 3 yr
	15	50s	alcoholic liver cirrhosis	AMR, DSA+	LT	5 mo	biopsy	dead, 8 mo
	16	50s	fulminant hepatic failure	AMR, ABO-I	LT	1 yr 5 mo	biopsy	alive, 3 yr
	17	under 10	biliary atresia	AMR, DSA+	LT	2 yr 4 mo	biopsy	alive, 2 yr 9 mo
	18	40s	liver cirrhosis, HCV	AMR, ABO-I, DSA+	LT	19 yr	biopsy	alive, 23 yr
	19	under 10	ReTx for chronic rejection, originally biliary atresia	AMR, ABO-I	LT	1 yr 11 mo	explanted liver	ReReTx
	20	10s	ReTx for chronic cholangiopathy, originally biliary atresia	AMR, ABO-I	LT	7 yr 9 mo	explanted liver	ReReTx
	21	50s	ReTx for acute AMR, originally primary biliary cholangitis	AMR, ABO-I	LT	11 d	explanted liver	ReReTx
	22	10s	ReTx for chronic rejection, originally biliary atresia	AMR, ABO-I	LT	5 yr 11 mo	explanted liver	ReReTx
	23	under 10	ReTx for hepatic venous outflow obstruction, originally biliary atresia	AMR, ABO-I	LT	9 yr 6 mo	explanted liver	ReReTx
	24	under 10	ReTx for cholangitis, originally PFIC type 1	AMR, ABO-I	LT	28 d	explanted liver	ReReTx
	25	10s	ReTx for chronic cholangiopathy, originally hepatoblastoma	AMR, ABO-I	LT	4 yr	explanted liver	ReReTx
	Abbreviations: ABO-I, ABO-incompatible transplantation; AMR, acute antibody-mediated rejection; d, days; GVHD, graft-versus-host disease; HCC, hepatocellular carcinoma;
	HCV, hepatitis C virus; HSCT, hematopoietic stem cell transplantation; LT, liver transplantation; mo, months; ReTx, retransplantation; ReReTx, re-retransplantation; yr, years
