# Supplementary material for: Activation of S1PR2 on macrophages and the hepatocyte S1PR2/RhoA/ROCK1/MLC2 pathway in vanishing bile duct syndrome
Source: PLoS One. 2025 Jan 24;20(1):e0317568. doi: 10.1371/journal.pone.0317568 (PMC11760576; doi:10.1371/journal.pone.0317568)
Supplement: S2 Table — (XLSX) [file pone.0317568.s002.xlsx]

## Sheet: Sheet1
	S2 Table. List of antibodies and staining conditions for multiplex immunohistochemistry
		Cycle 1	Cycle 2	Cycle 3	Cycle 4	Cycle 5	Cycle 6
	Primary antibody	Hematoxylin	CD45	MARCO	S1PR2	CD68	FCN1
	Clone		MEM28	F-3	polyclonal	514H12	1
	Vender (cat#)	MUTO pure chemicals, Tokyo, Japan	Abcam (ab8216)	Santa Cruz Biotechnology (sc-398053)	Proteintech (21180-1-AP)	Leica (NCL-L-CD68)	Abcam (ab112476)
	Concentration	Original	1/100	1/100	1/200	1/2	1/400
	Secondary antibody	None	Anti-mouse	Anti-mouse	Anti-rabbit	Anti-mouse	Anti-mouse
	Time for AEC Horseradish Peroxidase Substrate	None	30 min	40 min	30 min	30 min	40 min
	Abbreviations: AEC, aminoethyl carbazole
